# Supplementary material for: Widely Targeted Metabolomics of Morchella Sextelata After Hot‐Air Drying
Source: Food Sci Nutr. 2025 Sep 18;13(9):e70826. doi: 10.1002/fsn3.70826 (PMC12445116; doi:10.1002/fsn3.70826)
Supplement: Supplementary file 6 — Table S1: 1419 non‐volatile metabolites. [file FSN3-13-e70826-s004.xlsx]

## Sheet: Sheet1
Class I	Compounds
Amino acids and derivatives(255)	Lys-Asn
	N-Acetyl-L-glutamic acid
	Phe-Thr
	Asp-Lys
	N-Acetyl-L-threonine
	5-Oxo-L-Proline
	Glu-Arg
	3-Methoxy-L-Tyrosine
	DL-Methionine
	3-Hydroxy-3-methylpentane-1,5-dioic acid
	N,N'-Dimethylarginine;SDMA*
	N,N-Dimethylglycine
	N-Ethylglycine
	N-Acetyl-L-Arginine
	L-Threonine
	γ-Glutamyl-L-valine
	Homoarginine
	N-methylphenylalanine
	L-α-Glutamyl-L-Glutamic Acid
	Pro-Asn
	S-Allyl-L-cysteine
	Homoproline
	1-(2-Amino-4-methylpentanoyl)pyrrolidine-2-carboxylic acid
	Lys-Ala
	L-Homoserine
	Ile-Phe
	3,4-Dihydroxy-L-phenylalanine (L-Dopa)
	Allysine(6-Oxo DL-Norleucine)
	5-Hydroxy-L-tryptophan
	L-Phenylalanine
	O-Acetylserine
	L-Glutaminyl-L-isoleucine
	(2S)-2-amino-4-methyl-4-pentenoic acid
	N-Methyl-L-proline
	Phe-Ile
	N-Acetyl-L-Aspartic Acid
	γ-glutamylmethionine
	L-Prolyl-L-Leucine
	S-(5'-Adenosy)-L-homocysteine
	Cys-Gln
	L-Valyl-L-Phenylalanine
	Alanylproline
	L-Valyl-L-Leucine
	Leu-Arg
	N-Alpha-Acetyl-L-Asparagine
	Glycyl-L-leucine
	Arginine methyl ester*
	Phe-Ser
	Ala-His
	L-2-Aminoadipate*
	N-(3-Indolylacetyl)-L-alanine
	Leu-Asp
	4-Hydroxy-L-Isoleucine
	L-Histidine
	NG,NG-Dimethyl-L-arginine*
	L-Saccharopine
	Ile-His
	4-Hydroxy-L-glutamic acid
	Gly-Glu
	L-Glutamic acid
	Cyclo(Phe-Glu)
	Pro-Phe
	Methyl 3-aminopropanoate
	L-Valine
	Cyclo(L-Ala-L-Pro)
	Ser-Trp
	Pyroglutamic acid
	Glu-Phe
	Met-Phe
	N-Monomethyl-L-arginine*
	L-Norleucine*
	Gln-Gly
	6-(((S)-1-carboxyethyl)amino)-4-hydroxyhexanoicacid
	N-Acetyl-L-Glutamine
	D-Allo-Isoleucine*
	L-Isoleucine*
	L-Leucine*
	L-Leucyl-L-Leucine
	L-Ornithine
	Val-Trp
	2-Amino-4-hydroxy-3-methylpentanoic acid
	propyl-L-alanine
	1-Methylhistidine*
	O-Acetyl-L-homoserine
	L-Homocysteine
	Glycyl-tryptophan
	Met-Arg
	5-L-Glutamyl-L-amino acid
	Cyclo(Ser-Pro)
	L-threo-3-Methylaspartate
	L-Glycyl-L-proline
	S-Adenosylmethionine
	N-Methyl-α-aminoisobutyric acid
	N-Acetyl-L-phenylalanine
	Tyr-His
	L-Theanine
	Tyr-Ala
	Oxiglutatione
	S-(2-Carboxypropyl)cysteine
	Tyrosylleucine
	L-Prolyl-L-Phenylalanine
	L-Tyrosine
	S-Sulfo-L-Cysteine
	L-Leucyl-L-phenylalanine
	N-malonylleucine
	Phe-Hyp
	N-Ethylphenylalanine
	Lys-Gly
	3-Methyl-L-Histidine*
	S-(5'-Adenosyl)-L-methionine
	Lys-Phe
	Lys-Tyr
	L-Methionine methyl ester
	N-(1-deoxy-1-fructosyl)arginine
	3-Hydroxy-L-phenylalanine
	Trimethyllysine
	Cycloleucine
	N-Methyl-L-Glutamate
	γ-Glutamyltyrosine
	Cyclo(Pro-Pro)
	cis-4-Hydroxy-D-proline*
	Trans-4-Hydroxy-L-proline*
	L-Lysine-Butanoic Acid
	N-Palmitoylglycine
	L-Lysine
	Oxaceprol
	L-Glutamine-O-glycoside
	3-(triazan-2-yl)propyl L-prolinate
	L-Arginine
	N-α-Acetyl-L-ornithine
	N-Methyl-Trans-4-Hydroxy-L-Proline
	Asp-Met
	N-(acetyl)phenylalanine
	L-Cyclopentylglycine
	Cyclo(Pro-Glu)
	L-Aspartic Acid
	D-Proline betaine
	L-Methionine Sulfoxide
	1-Amino-1-cyclobutane-carboxylic-acid
	L-Alanyl-L-Phenylalanine
	DL-O-tyrosine
	L-Homocystine
	2-((L-tyrosyl)oxy)-5-amino-5-oxopentanoic acid
	Phenylalanyltyrosine
	L-Isoserine
	N6-Acetyl-L-lysine
	6-Hydroxydopaquinone
	L-Tyrosine methyl ester
	L-Isoleucyl-L-Aspartate
	Met-Met
	5-methyl 1-propyl L-glutamate
	L-Glutamine
	γ-Glutamylphenylalanine
	L-Glycyl-L-isoleucine*
	N-Glycyl-L-leucine*
	Trp-Leu
	L-Cysteinyl-L-glycine
	Phe-His
	Bestim
	5-Hydroxy-DL-tryptophan(5-HTP)
	L-Phenylalanyl-L-phenylalanine
	Tyrosylphenylalanine
	L-Methionine
	O-Phospho-L-serine
	Ser-Lys
	N-Methylglycine
	Tridecanoylglycine
	L-Aspartic acid-O-diglucoside
	3-(Allylsulphinyl)-L-alanine
	Nopaline
	H-Gly-ala-phe-OH
	2-Methylbutyrylglycine
	(3-(carboxyamino)-2-methylpropanoyl)phenylalanine
	L-Cystine
	O-phosphate-L-tyrosine
	N-Acetylneuraminic acid
	L-Citrulline
	S-Methyl-L-cysteine
	Ile-Trp
	Prolylproline
	L-Proline
	His-Tyr
	N-acetyl-beta-alanine
	Pro-Asp
	N-Acetyl-L-Methionine
	Gly-Tyr*
	Tyr-Gly*
	N-Acetyl-L-tyrosine
	L-Tryptophan
	cyclo-(Gly-Phe)
	Glycylphenylalanine*
	Hyp-Ser
	N-Hydroxy-L-isoleucine
	N-linoleoylglycine
	(3-carboxypropanoyl)-L-leucine
	Pro-Asn-Leu
	Met-Thr
	4-Hydroxy-L-phenylglycine
	N(6),N(6)-Dimethyl-L-lysine
	L-Valinol
	L-Glutamic acid-O-glycoside
	N-Acetyl-DL-phenylalanine
	DL-Tryptophan
	L-Glycyl-L-phenylalanine*
	Tryptophan glutamic acid
	Thr-Thr
	Ile-Asn
	Met-Ser
	L-γ-Glutamyl-L-leucine
	Lys-Thr
	Ile-Asp-Leu
	Hyp-Val
	Cyclo(Tyr-Ala)
	Cyclo(Ala-Gly)
	(2-carboxyethyl)-L-phenylalanine
	Asn-Ile
	2-Acetamido-3-methylbutanoic acid
	Cinnamoylglycine
	Phe-Ala
	Phenylacetyl-L-glutamine
	S-(Methyl)glutathione
	Oxamic acid
	Cyclo(D-Phe-L-Pro)*
	Cyclo(Pro-Phe)*
	Glu-Ser
	L-Tyrosinamide
	Met-Asn
	3,4-Dehydro-DL-proline
	Met-Tyr
	Cyclo(D-Val-L-Pro)
	S-Ribosyl-L-homocysteine
	N-Acetyl-L-glycine
	L-Alanine
	Glu-Thr-Leu
	L-Homophenylalanine
	Cyclo(Pro-Leu)*
	Cyclo(D-Leu-L-Pro)*
	3-Cyano-L-alanine
	L-Aspartyl-L-Phenylalanine
	Asp-Glu
	Asn-Hyp
	Glutathione reduced form
	N-acetyl-tryptophan
	L-Cysteine
	Cyclo (L-Prolyl-L-tyrosine*
	Cyclo(L-tyrosyl-D-proline)*
	N-Acetyl-L-leucine
	Hexanoyl-L-glycine
	L-Homocitrulline
	Lys-Trp
	Cyclo(Pro-Val)
	Hyp-Trp
	N-Ethylmaleimide (NEM)
	h-gamma-Glu-leu-oh
	Ser-Leu-Leu
Lipids(193)	12,13-DHOME; (9Z)-12,13-Dihydroxyoctadec-9-enoic acid
	LysoPC 17:1
	LysoPE 18:3(2n isomer)
	10-Hydroxystearic Acid
	LysoPE 18:0(2n isomer)
	Dodecanoic acid (Lauric acid)
	12,13-Epoxy-9-Octadecenoic Acid
	Hexadecylsphingosine
	9(10)-EpOME;(9R,10S)-(12Z)-9,10-Epoxyoctadecenoic acid
	Tridecanedioic acid
	9S-Hydroxy-10E,12Z-octadecadienoic acid*
	LysoPC 10:0
	2-Aminotetradecane-1,11,13-triol
	2R-Hydroxyoctadecanoic Acid*
	13S-Hydroperoxy-6Z,9Z,11E-octadecatrienoic acid
	13(s)-hydroperoxy-(9z,11e,15z)-octadecatrienoic acid
	2-Aminooctadecane-1,16,18,18-tetraol
	1-(2,3-dihydroxypropoxy)-3-(((2-(dimethylamino)ethoxy)(hydroxy)phosphoryl)oxy)propan-2-yl (E)-hexadec-9-enoate
	1-Eicosanol
	Palmitaldehyde
	Hydroxy ricinoleic acid
	LysoPC 18:3(2n isomer)
	1-(2,3-dihydroxypropoxy)-3-(((2-(dimethylamino)ethoxy)(hydroxy)phosphoryl)oxy)propan-2-yl (8E,11Z,14Z)-octadeca-8,11,14-trienoate
	2-Aminohexadecane-1,4-diol
	LysoPC 15:0*
	13(S)-HODE;13(S)-Hydroxyoctadeca-9Z,11E-dienoic acid*
	LysoPC 16:2(2n isomer)*
	17-Hydroxylinolenic acid
	9-Hydroperoxy-10E,12,15Z-octadecatrienoic acid
	Palmitic acid
	LysoPS 22:5 (2n isomer)
	Sphingosine-1-Phosphate
	13S-Hydroperoxy-9Z,11E-octadecadienoic acid
	12-Hydroxydodecanoic acid
	LysoPE 18:2(2n isomer)
	LysoPC 20:2(2n isomer)
	3-Hydroxy-palmitic acid methyl ester
	LysoPC 19:1
	alpha-Hydroxylinoleic acid*
	LysoPC 17:2
	LysoPE 18:3
	LysoPC 16:1(2n isomer)*
	LysoPC 14:0
	(R)-Beta-Hydroxypalmitic Acid
	LysoPG 18:1
	LysoPC 19:2
	LysoPC 18:0(2n isomer)
	LysoPC 20:1
	DL-2-hydroxystearic acid*
	LysoPC 18:3
	γ-Linolenic Acid
	12-Hydroxyoctadecanoic acid
	LysoPE 14:0*
	LysoPC 17:0(2n isomer)*
	LysoPE 20:4(2n isomer)*
	14-Amino-15-hydroxy-11-methylpentadecanoic acid
	LysoPC 20:2
	LysoPE 17:1(2n isomer)*
	LysoPC 16:1*
	1,14-Tetradecanedioic Acid
	2R-hydroxy-9Z,12Z,15Z-octadecatrienoic acid
	9,10,13-Trihydroxy-11-Octadecenoic Acid
	2-Aminohexadecane-1,5,15-triol
	LysoPC 15:0(2n isomer)*
	2-Aminotetradecane-1,4-diol
	Goshuyic acid
	1-Stearidonoyl-Glycerol
	Hexadecanedioic acid
	LysoPC 20:3
	LysoPS 22:5
	1-Monomyristin
	Choline Alfoscerate
	1-Linoleoyl-2-Lysophosphatidic Acid Monobutylamine Ester
	9S-Hydroperoxy-10E,12Z-octadecadienoic acid
	2-Aminotetradecane-1,5,13-triol
	4-Hydroxysphinganine; Phytosphingosine
	5,6-DiHETrE[(±)5,6-dihydroxy-8Z,11Z,14Z-eicosatrienoic acid]
	LysoPC 20:0
	(E)-Linalool-1-oic acid
	LysoPC 18:0
	2-(2,3-dihydroxypropoxy)-3-(((2-(dimethylamino)ethoxy)(hydroxy)phosphoryl)oxy)propyl (11Z,14Z)-octadeca-11,14-dienoate
	LysoPE 15:0*
	LysoPE 18:2
	9-Hydroxy-12-oxo-10(E),15(Z)-octadecadienoic acid
	3-Hydroxyoctadecanoic Acid
	Undecanedioic acid
	Ricinoleic acid
	1-(9Z-Octadecenoyl)-2-(9-oxo-nonanoyl)-sn-glycero-3-phosphocholine
	LysoPE 16:1*
	Dihydrosphingosine-1-Phosphate
	α-Linolenic Acid
	Elaidic Acid*
	Petroselinic acid*
	LysoPE 20:3(2n isomer)*
	LysoPE 20:2(2n isomer)
	Punicic acid (9Z,11E,13Z-octadecatrienoic acid)
	2-Aminotetradecan-1-ol*
	LysoPC 17:0*
	LysoPE 20:5
	LysoPE 14:0(2n isomer)*
	Arachidic acid
	9-Oxo-10E,12Z-octadecadienoic acid
	2-Linoleoylglycerol*
	2-(2,3-dihydroxypropoxy)-3-(((2-(dimethylamino)ethoxy)(hydroxy)phosphoryl)oxy)propyl palmitate*
	Undecylic Acid
	Tetracosanoic Acid (Lignoceric acid)
	9-Oxooctadeca-10,12-Dienoic Acid
	9-Hydroxy-10,12,15-octadecatrienoic acid
	9-Hydroxy-13-oxo-10-octadecenoic Acid
	LysoPE 17:1*
	2-Aminohexadecane-1,16,16-triol
	1-(2,3-dihydroxypropoxy)-3-(((2-(dimethylamino)ethoxy)(hydroxy)phosphoryl)oxy)propan-2-yl (11Z,14Z)-octadeca-11,14-dienoate
	11-Octadecanoic acid(Vaccenic acid)*
	Glycerol 9(E),11(Z),13(E)-octadecatrienoyl ester
	LysoPI 18:3
	LysoPE 16:1(2n isomer)*
	LysoPC 16:2*
	2-α-Linolenoyl-glycerol*
	Cis-10-Pentadecenoic Acid(C15:1)
	LysoPE 15:0(2n isomer)*
	LysoPE 18:1(2n isomer)*
	LysoPE 20:4*
	linoleoyl ethanolamine
	LysoPC 18:4
	5S,8R-DiHODE; (5S,8R,9Z,12Z)-5,8-Dihydroxyoctadeca-9,12-dienoate
	LysoPC 19:0
	15(R)-Hydroxylinoleic Acid*
	9-Oxo-12Z-Octadecenoic acid*
	9,10,11-Trihydroxy-12-octadecenoic acid
	Octadeca-11E,13E,15Z-trienoic acid
	Pentadecanoic Acid
	2-(2,3-dihydroxypropoxy)-3-(((2-(dimethylamino)ethoxy)(hydroxy)phosphoryl)oxy)propyl (8E,11Z,14Z)-octadeca-8,11,14-trienoate
	2-(2,3-dihydroxypropoxy)-3-(((2-(dimethylamino)ethoxy)(hydroxy)phosphoryl)oxy)propan-2-yl (Z)-14-Octadecenoic Acid
	9,10-Dihydroxy-12,13-epoxyoctadecanoic acid
	2-Aminododecane-1,4-diol
	LysoPC 12:0
	LysoPE 16:0(2n isomer)
	LysoPI 16:0
	1-α-Linolenoyl-glycerol*
	13-KODE; (9Z,11E)-13-Oxooctadeca-9,11-dienoic acid
	1-(2,3-dihydroxypropoxy)-3-(((2-(dimethylamino)ethoxy)(hydroxy)phosphoryl)oxy)propan-2-yl (Z)-14-Octadecenoic Acid
	LysoPE 16:0
	Monolinolenin
	1-(2,3-dihydroxypropoxy)-3-(((2-(dimethylamino)ethoxy)(hydroxy)phosphoryl)oxy)propan-2-yl heptadecanoate
	Rabdosia acid A
	2-Aminohexadecane-1,5,6-triol
	2-AminoicoSane-1,6,18,19,20-pentaol
	2-Hydroxy-4-methyl-3-undecanoyloxypentanoic acid methyl ester
	Sanleng acid
	2-Amino-7-methyltridecan-1-ol*
	(7Z)-Hexadecenoic acid*
	LysoPC 15:1
	LysoPE 20:2
	LysoPC 16:0(2n isomer)
	LysoPE 15:1*
	LysoPC 16:0
	LysoPC 18:1(2n isomer)
	LysoPC 18:2(2n isomer)
	1-O-Linoleoyl-(carbon eicosapentaenoic acid)
	13-methylmyristic acid
	Crepenynic acid
	Dibutyl sebacate
	LysoPE 18:1*
	Dodecanedioic aicd
	LysoPC 18:1
	Glycidyl Linoleate
	10-Hydroxydecanoic acid
	LysoPE 15:1(2n isomer)*
	2-(2,3-dihydroxypropoxy)-3-(((2-(dimethylamino)ethoxy)(hydroxy)phosphoryl)oxy)propan-2-yl (E)-hexadec-9-enoate
	Oleamide (9-Octadecenamide)
	LysoPE 18:0
	Hydroxypentadecenoic acid glucoside
	Eicosenoic acid
	9,12-Octadecadien-6-Ynoic Acid
	Palmitoleic Acid*
	Methyl linolenate
	1-(2,3-dihydroxypropoxy)-3-(((2-(dimethylamino)ethoxy)(hydroxy)phosphoryl)oxy)propan-2-yl palmitate*
	3'-(Hexadecyl monoenoyl)sucrose
	E,E,Z-1,3,12-Nonadecatriene-5,14-diol
	1-Linoleoylglycerol*
	Cis-4,7,10,13,16,19-Docosahexaenoic Acid
	(Oxiran-2-yl)methyl octadeca-9,12-dienoate
	9,16-Dihydroxypalmitic acid
	LysoPE 20:3*
	3'-linoleoyl sucrose
	8,15-Dihydroxy-5,9,11,13-eicosatetraenoic acid
	Docosanoic acid (Behenic acid)
	(2-Hydroxy-2-oxo-1,2lambda5-oxaphospholan-5-yl)methyl (Z)-octadec-9-enoate
	14,15-Dehydrocrepenynic acid
	1-Octadecanol
	Eicosadienoic acid*
	Ethyl linoleate*
	LysoPC 19:2(2n isomer)
Phenolic acids(119)	4-Hydroxyphenyllactic Acid
	3,4-Dihydroxybenzoic acid (Protocatechuic acid)*
	Salicylic acid
	(S)-2-Hydroxy-3-(4-Hydroxyphenyl)Propanoic Acid
	4-Hydroxyphenylacetic acid*
	Danshensu; Salvianic Acid A
	2,4-Di-Tert-Butylphenol*
	2,6-Di-tert-butylphenol*
	2,4-Dihydroxybenzoic acid
	3-hydroxybenzaldehyde
	Gallic acid
	Usnic acid
	2,3-Dihydroxybenzoic Acid*
	Nordihydrocapsiate
	2-Methoxy-4-methylphenol
	Phthalic acid
	Propyl 4-hydroxybenzoate
	2,5-Dihydroxyphenylacetate ethyl triglucoside
	p-Coumaroylmalic acid
	3-(4-Hydroxyphenyl)-propionic acid
	2-(Formylamino)benzoic acid
	1-Caffeoylquinic acid
	Methyl 4-hydroxybenzoate
	Homogentisic acid
	Methyl cumalate
	2,5-Dihydroxybenzoic acid; Gentisic Acid*
	Cinnamoyltartaric acid
	Methyl 2,4-dihydroxyphenylacetate
	4-Hydroxybenzoic acid
	Dimethyl phthalate
	3-hydroxyphenylacetic acid*
	Mucic acid Dimethyl Ester
	Phenoxyacetic acid*
	O-Anisic acid (2-Methoxybenzoic acid)*
	Ethyl phenylacetate
	6-O-Acetylarbutin
	Feruloylmalic acid
	Cryptochlorogenic acid (4-O-Caffeoylquinic acid)*
	Brevifolin[Geranium]
	Benzoic acid
	3-(3-Hydroxyphenyl)-propionic acid
	3-Methylsalicylic Acid
	Vnilloyltartaric acid
	2-Hydroxycinnamic acid*
	3-Hydroxycinnamic Acid*
	α-Hydroxycinnamic Acid*
	Tyrosol; 4-Hydroxyphenylethanol
	Vanillic acid
	4-tert-Octylphenol
	Elemicin
	2-Naphthol*
	Hydroxytyrosol
	Anthranilate-1-O-Sophoroside
	Phenyl acetate
	Ethylparaben
	3,4-Dimethylbenzoic acid*
	4-Ethylbenzoic acid*
	1-Naphthol*
	3-hydroxy-5-methoxybenzaldehyde
	2-Hydroxy-3-phenylpropanoic acid
	4-Hydroxy-3,5-diisopropylbenzaldehyde
	Methyl-3-(3-hydroxyphenyl)Propionate
	Beta-asarone
	10-hydroxymajoroside
	Protocatechuic Acid Methyl Ester
	Elaidolinolenic acid
	4-Nitrophenol
	Raspberryketone glucoside
	Ferulic acid*
	2-hydroxymethyl benzoic acid
	3-O-Methylgallic acid
	Hydroxyterephthalic acid O-(6''-O-Galloyl)Glucoside
	1-(4-Methoxyphenyl)-1-propanol
	plantalloside
	4-Methylphenol
	4-hydroxy-3-(2-hydroxy-3-methylbut-3-en-1-yl)benzoic acid
	Dihydrocaffeic acid
	Neochlorogenic acid (5-O-Caffeoylquinic acid)*
	Rosmarinic acid
	Diacetoxy-[6]-gingerdiol
	4-Hydroxy-3-methoxymandelate
	Vanillic acid methyl ester
	5-Acetylsalicylic acid
	O-Feruloylgalactaric acid
	1-O-Feruloyl-3-O-caffeoylglycerol
	3,5-Dihydroxy-4-methoxybenzoic acid; 4-O-Methylgallic Acid
	Chlorogenic acid (3-O-Caffeoylquinic acid)*
	o-Anisic acid
	Vanillin acetate
	2-O-Feruloylglucaric Acid
	Phloroglucinol; 1,3,5-Benzenetriol
	2-Amino-3-methoxybenzoic acid
	Demethyl coniferin
	Diisobutyl phthalate*
	Pyrocatechol
	3-Aminosalicylic acid
	p-Coumaraldehyde
	4-Hydroxybenzyl Alcohol
	Methyl gallate
	3,4-Dimethoxybenzoic acid; Veratric acid
	Homovanillic acid; 4-Hydroxy-3-methoxyphenylacetic acid
	Hydrocinnamic acid
	Furo(2,3-f)-1,3-bewnzodioxole
	1-Feruloyl-sn-glycerol
	Methyleugenol
	4-Aminobenzoic acid
	Phthalic anhydride
	3,4-Dihydroxybenzeneacetic acid
	1,2,3,6-Tetra-O-galloyl-β-D-glucose
	3-O-p-Coumaroylquinic acid
	Hispidin
	Butyl isobutyl phthalate*
	3-(4-Hydroxyphenyl)-1-propanol
	3,4,5-trihydroxy-6-(4-octylphenoxy)oxane-2-carboxylic acid
	Isoferulic Acid*
	Anthranilic Acid
	3-Hydroxy-4-methoxybenzoic acid; Isovanillic Acid
	3,5-Dihydroxyacetophenone
	Caffeic acid
Nucleotides and derivatives(91)	β-Pseudouridine
	6-O-methylguanine
	Isocytosine
	Inosine 5'-monophosphate
	Uridine 5'-diphospho-N-acetylglucosamine
	Guanine
	2'-Deoxyuridine
	Uridine 5'-diphosphate
	2'-Deoxyinosine-5'-monophosphate
	Uridine
	Adenosine*
	Uridine 5'-diphospho-D-glucose
	6-Chloropurine
	Cytarabine
	Allopurinol
	7-Methylguanine
	9-Alpha-Ribofuranosyladenine*
	5-Aminoimidazole ribonucleotide
	Thymine
	2'-Deoxyguanosine 5'-monophosphate
	Uridine-5'-diphosphogalactose disodium salt
	Uridine-5'-diphospho-N-acetylgalactosamine disodium salt
	Cyclic 3',5'-Adenylic acid
	2'-O-Methyladenosine
	Guanosine 5'-monophosphate
	5'-Deoxy-5'-(methylthio)adenosine
	Xanthosine
	Uric acid
	L-Sepiapterin
	Adenosine 5'-monophosphate
	Uracil
	Vidarabine
	N6-(2-Hydroxyethyl)adenosine
	2-Aminopurine
	Adenine
	Nicotinic acid adenine dinucleotide
	N-(1-Deoxy-1-fructosyl)Leucine
	1-Methyladenine
	5-Ribofuranosylnicotinamide
	2'-Deoxyadenosine*
	2-(Dimethylamino)guanosine
	Adenosine 5'-diphosphate
	9-(Arabinosyl)hypoxanthine
	2'-Deoxyguanosine
	5'-Deoxyadenosine*
	Guanosine
	Succinyladenosine
	Uridine-5'-Diphosphate-D-Xylose
	2-Deoxyribose-1-phosphate*
	Isopentenyladenine-7-N-glucoside
	Riboprine
	4-methyl-1,5,2,3-dioxadiazinan-2-amine
	Crotonoside; 2-Hydroxyadenosine
	Uridine 5'-monophosphate
	Inosine
	3'-Adenylic Acid
	Xanthine
	Flavin Single Nucleotide(FMN)
	Thymidine
	Hypoxanthine
	N-(1-Deoxy-1-fructosyl)Asparagine
	N-(1-Deoxy-1-fructosyl)Valine
	Pyrimidine
	2'-Deoxyadenosine-5'-monophosphate
	Cordycepin (3'-Deoxyadenosine)*
	8-Azaguanine
	Cytidine
	1-Methylxanthine
	Adenosine 2'-Phosphate
	N-(1-Deoxy-1-fructosyl)Tryptophan
	N-(1-Deoxy-1-fructosyl)Phenylalanine
	Ribosyladenosine
	N-(1-Deoxy-1-fructosyl)Tyrosine
	Barbituric acid;Malonylurea;2,4,6-Pyrimidinetrione
	Cytidine 5'-monophosphate(Cytidylic acid)
	β-Nicotinamide mononucleotide
	Isoguanine
	Eritadenine
	N-(1-Deoxy-1-fructosyl)Glutamic acid
	Cytosine
	1-beta-D-Arabinofuranosyluracil
	1,7-Dimethylxanthine
	5-Methylcytosine
	N7-Methylguanosine
	5,6-Dihydrouracil
	2-Deoxyribose-5'-phosphate*
	5-Methyl-2'-Deoxycytidine
	Lumazine
	N6-Isopentenyladenine
	ATP; Adenosine 5'-Triphosphate
	N6-methyladenosine
Flavonoids(60)	Quercetin-3-O-glucoside (Isoquercitrin)
	Gallocatechin 3-O-gallate
	Luteolin-7-O-glucuronide
	Chrysoeriol-5-O-glucoside
	3',4',5',5,7-Pentamethoxyflavone*
	3,4'-Dihydroxyflavone
	1,2,5,7,8-pentahydroxy-3-methylanthracene-9,10-dione
	Kaempferol-3-O-glucuronide*
	Catechin gallate*
	Tetahydroxyflavone-7-O-glucuronide*
	Hesperetin-5-O-glucoside
	Tricetin 3'-glucuronide*
	3-Hydroxy-4',5,7-Trimethoxyflavanone
	Epigallocatechin-3-O-gallate
	5,6,3',4'-Tetrahydroxy-3,7-dimethoxyflavone
	Diosmetin-7-O-Neohesperidoside (Neodiosmin)*
	6-Hydroxyluteolin 5-glucoside
	Quercetin-4'-O-glucoside (Spiraeoside)
	Quercetin-3-O-robinobioside
	6,7-Dihydroxyflavone
	Quercetin-5-O-glucuronide
	Quercetin-3-O-galactoside (Hyperin)
	Tangeretin (4',5,6,7,8-Pentamethoxyflavone)*
	6-Hydroxykaempferol-7-O-glucoside
	Quercetin-4'-O-glucuronide*
	Isohyperoside*
	Quercetin-3,4'-Dimethyl Ether
	Diosmetin-7-O-rutinoside (Diosmin)*
	Quercetin-3-O-(6''-O-acetyl)galactoside
	3,5,7-Trihydroxyflavanone (Pinobanksin)*
	Naringenin (5,7,4'-Trihydroxyflavanone)*
	Quercetin-5-O-β-D-glucoside*
	Quercetin-7-O-glucoside
	3,5,6,7,8,4'-Hexamethoxyflavone
	Myricetin-3,7,3'-trimethyl ether
	6-Methylflavone
	3-O-Acetylpinobanksin
	Chrysoeriol-7-O-rutinoside
	Hesperetin-7-O-rutinoside (Hesperidin)*
	Kaempferol-3-O-rhamnoside (Afzelin)(Kaempferin)
	7-O-methylpseudobaptigenin
	Hesperetin-7-O-neohesperidoside(Neohesperidin)*
	Taxifolin-3'-O-glucoside
	Epicatechin gallate*
	Catechin*
	Epigallocatechin
	Quercetin-3-O-rutinoside (Rutin)
	5,7,3',4',5'-Pentahydroxyflavan (Tricetiflavan)*
	Quercetin-3-O-glucoside-7-O-rhamnoside*
	Quercetin-3-O-neohesperidoside*
	Quercetin-7-O-rutinoside*
	Eriodictyol-8-C-glucoside-4'-O-glucoside
	5,6,7,3',4',5'-hexamethoxyflavone
	Luteolin-7-O-neohesperidoside (Lonicerin)
	Nobiletin (5,6,7,8,3',4'-Hexamethoxyflavone)
	2'-Hydroxy-3,4,5,4',6'-pentamethoxychalcone
	3,5,6,7,8,3',4'-Heptamethoxyflavone
	Apigenin-6-C-glucoside (Isovitexin)*
	Apigenin-8-C-Glucoside (Vitexin)*
	Diosmetin-7-O-galactoside
Quinones(17)	Embelin
	Danthron; 1,8-Dihydroxyanthraquinone
	Laccaic acid D
	5-Hydroxy-2,3-dihydronaphthalene-1,4-dione
	kwanzoquinone C
	1,2,4-Trihydroxyanthraquinone
	AloesaponolⅠ
	9,10-Anthraquinone
	5-hydroxy-anthraquinone-2-carboxylic acid
	5,6-Dihydroxylucidin
	Chrysophanol-9-anthrone
	3-Hydroxy-1-methoxy-9,10-anthraquinone
	Lawsone; 2-Hydroxy-1,4-Naphthoquinone
	2-Hydroxy-2,3-dihydronaphthalene-1,4-dione
	1-(3,5-Dihydroxyphenyl)pentadecan-1-one
	de-O-methyllasiodiplodin
	2,3-Dihydro-1,4-naphthoquinone
Lignans and Coumarins(19)	Dicumarol
	7-O-Geranyl Umbelliferone
	Methylpicraquassioside A
	7,8-Dihydroxy-4-phenylcoumarin
	Lignans Machilin F
	7-methoxy-8-isoprenoylcoumarin
	Eleutheroside C
	Coumarin
	Scopoletin-7-O-xylosyl(1→6)glucoside
	Fraxetin (7,8-Dihydroxy-6-methoxycoumarin)
	Avicennol
	Methylillicinone F
	6-Hydroxy-7-methoxycoumarin
	Skimmin (7-Hydroxycoumarin-7-O-glucoside)
	Isofraxetin
	(S)-Peucedanol
	Ethyl 3-coumarincarboxylate
	Sideretin (5,7,8-Trihydroxy-6-methoxycoumarin)
	Scopoletin (7-Hydroxy-6-methoxycoumarin)
Others(204)	Isophorone
	D-Pinitol
	2,5-Dihydroxybenzaldehyde*
	Senkyunolide K
	Protocatechualdehyde*
	Ethyl (10Z,13Z)-hexadeca-10,13-dienoate
	Moniliferanone D
	Lauryldiethanolamine
	Lauramine oxide
	5-Methoxy-3-hydroxyindan-1-one
	Rhamnose
	Ribulose-5-phosphate
	Epigoitrin
	N6-Threonylcarbamoyladenosine
	Pentadecanoic acid,14-methyl-,methyl ester
	Tetradecasphinganine
	6-Hydroxyphomodiol
	1-Decanol*
	D-Threonic Acid
	(2S,3S)-6-(1,2-dihydroxyethyl)-3-hydroxy-5-(hydroxymethyl)-2,7-dimethyl-indan-1-one
	1-18:3-LysoPC
	Terreic acid
	Mediterraneone
	D-Pantothenic Acid
	2,6-Dimethyl-7-octene-2,3,6-triol
	D-Glucono-1,5-lactone*
	L-Gulono-1,4-Lactone*
	Cystomexicone A
	Nicotinamide
	D-Sorbitol
	Pyridoxal
	2-Dehydro-3-deoxy-L-arabinonate
	1,5-Anhydro-D-glucitol
	4-Hydroxybenzaldehyde
	D-Sedoheptuiose 7-phosphate
	D-Glucose 1,6-bisphosphate
	D-Xylonic acid
	D-Glucose*
	Dihydroxyacetone phosphate
	Isovanillin
	(E)-12-hydroxy-2,6,10-trimethyltrideca-2,5-dien-4-one
	D-Glucosamine 1-phosphate
	Biotin
	Sucrose-6-phosphate
	2',4'-Dimethylacetophenone
	2,3-Dihydroxypropanal
	2,6-Dimethoxybenzaldehyde
	glycoric acid
	5-(2'-Hydroxy-6'-methyl phenyl)-3-methylfuran-2-carboxylic acid
	Vanillin; 4-Hydroxy-3-Methoxybenzaldehyde
	3-Hydroxy-7-methyl-2,3-dihydroinden-1-one
	D-Arabinono-1,4-lactone
	1-(sn-Glycero-3-phospho)-1D-myo-inositol
	(5Z,10E,14S)-14-hydroxy-2,6,10-trimethylpentadeca-5,10-dien-4-one
	Epoxyeleganolactone
	Orotic acid (Vitamin B13)
	Methyl (4E,8E,11E)-5,9,13-trimethyltetradeca-4,8,11-trienoate
	dihydro-4-hydroxy-5-hydroxymethyl-2(3H)-furanone
	Digalactosylglycerol
	L-Fucitol
	(Z)-3,8-Dihydro 6,6·;7,3'a-diligustilide
	D-Fructose 6-Phosphate*
	(5Z,10E)-14-hydroxy-2,6,10-trimethylpentadeca-2,5,10-trien-4-one
	Fusarester B
	D-Sucrose*
	1,6-anhydro-β-D-glucose
	Xylitol*
	Butyl beta-D-glucoside
	D-Fructose*
	Senkyunolide A
	γ-Tocotrienol
	D-Fucose*
	2-(2-Phenylethyl)chromone
	D-Trehalose*
	D-Glucoronic acid*
	Leucol
	D-Galacturonic acid*
	Gluconic acid
	4-Guanidinobutanal
	1-(5-acetyl-2-hydroxy-4-methoxyphenyl)-3-methylbutan-1-one
	Eucommiol
	D-Arabitol*
	4-Hydroxyacetophenone
	Allitol
	DMelezitose O-rhamnoside
	DL-Xylose*
	[2-[[(4E,8E,11S)-1,5,9,13-Tetramethyl-1-Vinyl-10-Oxo-11-Hydroxy-4,8,12-Tetradecatrienyl]Oxy]-5-Hydroxyphenyl]Acetic acidMethylEster
	4-Methyl-5-thiazoleethanol
	Glucaric acid-1-Phosphate
	3-hydroxy-2-methyl-2-prop-2-enyl-3H-inden-1-one
	3,4-Methylenedioxycinnamaldehyde
	Rutinose
	2-Decanol*
	Erigeside B
	D-Galactaric acid
	Inositol*
	N-Acetyl-D-galactosamine
	4-MethoxycinnaMaldehyde
	sn-glycero-3-phospho-(1'-sn-glycerol)
	D-Arabinose*
	4-[3-(4,8-dimethylnona-3,7-dienyl)-3-methyloxiran-2-yl]butan-2-one
	6-Methoxy-2-(2-phenylethyl)chromone
	Trehalose 6-phosphate
	Ribitol*
	Senkyunolide M
	sorbose*
	Isonicotinic acid
	Pyridoxine
	1-(2,4,6-Trihydroxyphenyl)-6Z,9Z,12Z,15Z-octadecatetraen-1-one
	D-Mannose*
	Dulcitol*
	5,6-Bis(1-hydroxyethyl)-2,3-dihydroinden-1-one
	Maltotriose
	2-hydroxymethyl-D-ribono-γ-lactone
	Nicotinic acid (Vitamin B3)
	(2R,5S,8S)-3,4,5,6,7,8-Hexahydro-2,5-dihydroxy-2,5-dimethyl-8-(1-methylethyl)-1(2H)-naphthalenone
	4-Hydroxy-2,5-dimethyl-3(2H)furanone
	Pyridoxine-5'-phosphate
	D-Glucosamine
	N-Acetyl-D-glucosamine-1-phosphate
	D-Galactose*
	(R)-2-hydroxy-2-isobutylsuccinic acid
	Coniferaldehyde
	tetrahydrochromone M
	3-Dehydro-L-Threonic Acid
	Maltitol
	Phylloquinone (Vitamin K1)
	Machilusolide D
	5-{[3,4-dihydroxy-2,5-bis(hydroxymethyl)oxolan-2-yl]oxy}-2-(hydroxymethyl)oxane-2,3,4-triol
	5-Hydroxy-8,8-dimethyl-1,3,4,4a,4b,5,6,7,8a,9-decahydrophenanthren-2-one
	Tababiphenyl C
	3-(((S)-1-carboxy-2-phenylethyl)amino)-2,5-dihydroxycyclopentane-1-carboxylic acid
	Riboflavin (Vitamin B2)
	D-Mannitol*
	D-Saccharic acid
	Myrtucommulone B
	Meso-Erythritol
	D-Maltose*
	5-Hydroxy-1-tetralone
	D-Maltotetraose
	Delta-Hexalactone
	7-Ethoxy-4-hydroxy-3,4-dihydroisochromen-1-one
	Melibiose
	D-Threose
	D-Panthenol
	9-Fluorenol
	Senkyunolide I
	2-Hexylphosphoric Acid
	Ethyl (4E,6E,8E,10E,13Z)-15,16-dihydroxy-5,9-dimethyloctadeca-4,6,8,10,13-pentaenoate
	2-Pentyl-3-phenyl-2-propenal
	Acarbose
	1-Vaccenoyl-Glycero-3-Phosphocholine
	1-Indanone
	D-Melezitose
	Myricatomentogenin
	1-(β-D-Glucopyranosyl)-3-ethyl-4-methyl-1H-pyrrole-2,5-dione
	D-Cellobiose
	Galactinol
	Raffinose*
	5-Hydroxymethylfurfural
	Resveratrol
	Isomaltulose*
	4-Pyridoxic acid
	Naginata ketone
	1-phenyl-7-(4-hydroxyphenyl)-4-ene-3-heptanone
	D-Fructose-1,6-biphosphate
	7-Hydroxy-4-chromone
	2,3,5,4'-Tetrahydroxystilbene-2-O-xyloside
	p-Methoxycinnamic acida
	Nicotinate D-ribonucleoside
	Pantothenol
	D-Glucose-1-phosphate*
	3-Phospho-D-glyceric acid
	Glucosyl 7-methyl-3-methyleneoctane-1,2,6,7-tetraol
	D-Panose*
	Flufuran
	L-Ascorbic acid (Vitamin C)
	1-(9Z,12Z-Octadecadienoyl)-Sn-Glycero-3-Phosphocholine
	Stachyose
	Nystose
	N-Acetyl-D-mannosamine
	D-Glucurono-6,3-lactone
	3,5-Dimethyl-2,3-dihydrobenzofuran
	N-Acetyl-D-glucosamine
	3'-Fucosyllactose
	Octadeca-2,9,12,15-tetraen-1-ol
	D-Threitol
	Senkyunolide B
	Dihydroxyoctanoic acid glucoside
	3-Hydroxy-1-(4'-hydroxy-3'-methoxyphenyl)-propan-1-one
	Sedoheptulose
	6-hydroxy-4b,8,8-trimethyl-3,4,4a,5,6,7,8a,9-octahydro-1H-phenanthren-2-one
	(3,7-dimethyl-11-oxododeca-2,6-dienyl)acetate
	Thiamine pyrophosphate
	Citrinin
	Dambonitol
	9,12-Octadecadienoic acid,ethyl ester*
	Syringaldehyde; 4-Hydroxy-3,5-Dimethoxybenzaldehyde
	5-hydroxymaltol
	Solatriose
	Sorbitol-6-phosphate
	3-(Cyclohexen-1-yl)-2-hydroxy-4a,5-dimethyl-2,3,4,5,6,7,8,8a-octahydronaphthalen-1-one
	(2s)-2-[(5s)-5-hydroxyhexa-1,3-dien-1-yl]-5-methoxy-4-[(3r)-3-methoxybutanoyl]-2-methylfuran-3-one
	D-Lactose*
Tannins(1)	Procyanidin B1
Alkaloids(198)	Histidinol
	1-(Hydroxymethyl)hexahydro-1h-pyrrolizin-2-ol
	Indole-3-carboxylic acid*
	Hordenine
	Anthriscifolcine A
	Indole-5-carboxylic acid*
	Indole-3-carboxaldehyde
	2''-hydroxynicotinamide
	5-Aminolevulinic Acid
	Sinapoylputrescine
	Cadaverine
	N-Acetylisatin
	Tetradecyldiethanolamine
	Stachydrine
	Guanidinoacetate
	8-hydroxyquinoline
	Abrine
	DL-2-Aminoadipic acid*
	N-(4-oxopentyl)-acetamide
	6-Hydroxy-N-methylmyosmine
	2-Phenylethylamine
	Valerine
	2(3H)-Benzothiazolone
	1,4-Dihydro-1-Methyl-4-oxo-3-pyridinecarboxamide
	Salicylamide
	Indole
	isobrachyamide A
	Cinchonidine
	Dihydroisopelletierine
	Pyrroline
	6-Deoxyfagomine
	N-Feruloylputrescine
	4,5,6-Trihydroxy-2-cyclohexen-1-ylideneacetonitrile
	5-Hydroxy-2-pyrrolidinone
	N-(3-hydroxy-4-methoxyphenethyl)-4-hydroxybutanamide
	Pipecolic acid
	2-Acetyl-3-ethylpyrazine
	6-Hydroxynicotinic acid
	Histamine
	1-[2-(Furan-2-yl)-2-oxoethyl]pyrrolidin-2-One
	3-Indole acetamide
	4-methoxybenzamide
	Synephrine; 4-[1-Hydroxy-2-(methylamino)ethyl]phenol
	Allocryptopine
	2-Amino-4,5-dihydro-1H-imidazole-4-acetic acid
	Indole-2-carboxylic acid
	Piperidine
	Isoquinoline
	L-Carnitine
	9α-Hydroxysophoramine
	o-Carboxy-5-hydroxytryptamine
	N-(2-Hydroxy-4-methoxyphenyl)acetamide
	Imidazole-4-Acetic Acid*
	1-acetyl-5-(pyridin-3-yl)-3,4-dihydro-2H-pyrrol-1-ium
	phenylalanine betaine
	1-[2-(Furan-2-yl)-2-oxoethyl]piperidin-2-one
	Tatarine
	1-Cinnamoylpiperidine
	Isobutyryl carnitine
	(S)-Indoximod
	3-hydroxy-1-methylpyrrolidin-2-one
	Triacanthinapioside
	3-Hydroxy-3-acetonyloxindole
	Arecoline
	Brachyamide A
	Spermidine
	Methyl L-pyroglutamate
	N-methylcytisine(iso-01)
	1,4-Dideoxy-1,4-imino-(2-O-β-D-glucosyl)-D-arabinitol
	N-Acetyl-5-hydroxytryptamine
	2-oxindole-3-acetic acid
	1-Methyl-6-Oxo-1,6-Dihydropyridine-3-Carboxamide
	2-Oxo-3,4-dihydro-1H-quinoline-3-carboxylic acid
	Imidazol-1-yl-acetic acid*
	m-Aminophenylacetylene
	N-Caffeoylputrescine
	Lumichrome
	6-Hydroxypseudooxynicotine O-glucoside
	(2S)-2-Amino-6-oxoheptanedioic acid
	Indole-3-lactic acid
	Tryptophol
	Pterolactam
	cordysinin E
	Methoxyindoleacetic acid
	Α-hydroxyquinoline
	Benzamide
	3-(1H-imidazol-5-yl)-2-(trimethylammonio)propanoate
	L-Tyramine
	2-Ethyl-2,6,6-trimethylpiperidin-4-one
	N-benzoyl-2-aminoethyl-β-D-glucopyranoside
	4-Hydroxyquinoline
	Indole-3-cyano-2-O-glucoside
	Triethylamine
	(3S)-1,3-dihydroxy-2,3,3a,4-tetrahydropyrrolo[2,1-b]quinazolin-9(1H)-one
	Cyclen
	2-(Acetylamino)-3-phenyl-2-propenoic acid
	3-quinolinecarboxylic acid
	L-Azetidine-2-carboxylic acid
	2-Aminophenol*
	4-Aminophenol*
	γ-L-glutaminy-3,4-dihydroxybenzene(GDHB)
	Gramine
	Candicine
	N',N'',N'''-p-Coumaroyl-cinnamoyl-caffeoyl spermidine
	3,3-dimethoxyindolequinone
	N-Benzylmethylene isomethylamine
	Xanthurenic Acid 8-O-Glucoside
	Mycosporine glutamicol
	4-Hydroxymandelonitrile
	Hydroxystemofoline
	Lithospermoside
	Casuarine Analogue
	3-Indolepropionic acid
	Dyphylline
	2-Amino-5-[(1-Carboxy-2-Phenylethyl)Amino]-5-Oxopentanoic acid
	1-Methoxy-indole-3-acetamide
	N-benzylformamide
	alanine betaine
	2-Mercaptobenzothiazole
	2-Piperidone
	1-Methoxy-3-indolealdehyde
	4-Hydroxypipecolic acid
	9-[(2S,3S,4S,5R)-3,4-dihydroxy-5-(hydroxymethyl)oxolan-2-yl]-1H-purin-6-one
	N,N-Dimethylformamide
	3-phenyl-1-pyrrol-1-ylpropan-1-one
	Betaine
	3-Indoleacetonitrile
	Baptifoline
	Deoxymutaaspergillic acid
	14,15-Didehydroisoeburnamine
	Quinolinic Acid
	Putrescine
	O-Phosphorylethanolamine
	Phenylethanolamine
	3-epi-fagomine
	N-Acetylcadaverine
	Cryptopine
	N-p-Coumaroylspermine
	Lycoperodine-1
	N-Isobutyl-4,5-epoxy-2E-decaenamide
	Choline
	Harmalacinine
	4-[2-(1-methylethyl)aminoethyl]phenol
	Hercynine
	O-Acetyl-L-carnitine
	6-Methylnicotinamide
	Tryptamine
	4-Hydroxypyridine
	Methyl dioxindole-3-acetate
	4,6-Dihydroxyquinoline
	γ-L-glutaminy-4-hydroxybenzene
	Nicotianamine
	2,2'-Cyclouridine
	4-puinazolinone(ISO1)
	3,5-Dihydro-2H-Furo[3,2-C]Quinolin-4-One
	Octadecadienamide
	naphthisoxazol A
	Epinephrine
	Stearamide
	(methy1-furan-2-)-2-oxothy)-5-oxoprrolidine-2-carboxylate
	3-Succinoylpyridine
	Indole-3-acetic acid (IAA)
	N-Feruloylhydroxyputrescine
	Hexadecanamide
	1-Acetyl-β-carboline
	Isatin
	Feruloylcholine
	3-Indoleacrylic acid
	Pyran[3,4-b]indole-2-ketone
	Quinine
	1-Methylhistamine
	3-Hydroxyanthranilic acid
	Spermine
	p-Coumaroylagmatine
	1,1-Dimethylbiguanide
	3-amino-2-naphthoic acid
	Laurocapram
	Octadec-2-enamide
	N-Oleoylethanolamine
	Denudatine
	Perlolyrine
	3-pyridine-methanol-O-β-D-glucopyranosyl
	Brevianamide F
	Emeheterone
	Dihydroferuloylputrescine
	Fagomine
	Indole-3-Acetaldehyde
	Caffeoylagmatine
	Dihydrocaffeoylputrescine
	3-Hydroxypyridine
	Benzoyleneurea
	Methyl indole-3-acetate
	Caffeoylcholine
	Nicotinic Acid Methyl Ester(Methyl Nicotinate)
	octadecanoic acid pyrrolidide
	N-Acetylputrescine
	1,2,3,4-Tetrahydronorharman-1-one
	N,N-Dimethyl-5-methoxytryptamine
Terpenoids(121)	Dehydroabietic acid
	Strobilol L
	Vitexilactone
	Elemol
	7β-Hydroxydarutigenol
	Shizukafuranol
	3-Hydroxyurs-12-en-28-oic acid (Ursolic acid)*
	Siegesbeckic acid
	pterisemipol
	Oleanolic acid-3-O-glucoside
	Oxyallobetulin
	3-Hydroxy-3,7,11-trimethyldodeca-1,6E,10-trien-9-yl isobutyrate(iso-3)
	cis-Abienol
	(3R,6S,7S,8R,10S)-3,7,14-trihydroxy-1-sterpurene
	Confertifoline
	Abietic acid
	Isopimaric acid*
	Pimaric acid*
	Onitin
	Kaurenoic Acid*
	Viburnenone B1 methyl ester*
	Viburnenone B2 methyl ester*
	Araucarolone
	5-hydroxyindene-1,3-dione
	Aspergillusene A
	8-Epiloganic acid
	9α-Ethoxy-8β-(2-isobutyryloxy)-14-oxo-acanthospermolide
	Pisiferic acid
	Sweroside
	2-Aldehydo-A(1)-norlup-20(29)-en-27,28-dioic acid (Zizyberanal acid)
	Ambrosic acid
	Dendronobilin I-iso1
	Reynosin
	trans-communic acid
	Vomifoliol (Blumenol A)
	4-(hydroxymethyl)-1,8-dimethyl-9,10-dihydrophenanthrene-2,7-diol
	Blumenol C
	14-hydroxy-14-(hydroxymethyl)-5,9-dimethyltetracyclo[11.2.1.01,10.04,9]hexadecane-5-carboxylic acid
	3,9-Dihydroxy-13(14)-labden-16,15-olide
	Rubesanolides D
	Methyl abieta
	3-Oxolup-20(29)-en-28-oic acid (Betulonic acid)
	Kobusone
	Pimaradienone*
	Dehydrovomifoliol
	cis-Citral
	eupatorinol
	Isopimaradieneone*
	β-Ionone
	3-Hydroxy-24-methylene-9,19-cyclolanostan-26-oic acid (Ambolic acid)
	Sugiol
	2-ethenyl-7-hydroxy-2,4b,8,8-tetramethyl-4,4a,5,7,8a,9-hexahydro-1H-phenanthrene-3,6-dione
	Nootkatone
	Biondinin C
	Artemisiifolin
	3-Oxoolean-12-en-28-oic Acid (Oleanonic acid)*
	Negundoin A
	1β-Hydroxy-α-cyperone
	3,7-Dioxolanosta-8,24-dien-26-oic acid (Ganoderic Acid DM)
	Sandaracopimaric acid
	16-HydroxyFerruginol
	Procurcumenol
	3-Hydroxydammara-21-oic acid 21,23-lactone
	serratenediol diacetate
	3-Hydroxyolean-12-en-28-oic acid (Oleanolic acid)*
	Costal
	Armexifolin
	quinatoside A
	11β-Hydroxy-8,15-isopimaradiene-3-one
	Genipin
	Vibsanin J
	Levopimaric acid*
	Ajugalaevigatic acid
	marasmene
	Dihydrophaseic acid
	7β-H-9(10)-ene-11,12-Epoxy-8-oxoeremophilane
	Urs-12(13)-en-3-one-28-oic acid
	3-Oxours-12-en-28-oic acid (Ursonic acid)*
	Mudanpinoic acid A
	12-Hydroxyhydromethylabietate
	JiangxiBaiyingsu I
	3-Oxolanosta-7,9(11),24-trien-26-oic acid (Ganoderic Acid SZ)
	(E)-2-hydroxy-4-(hydroxymethyl)-5-(2-hydroxyvinyl)-2,6-dimethyl-1H-indene-1,3(2H)-dione
	3-Hydroxylup-20(29)-en-28-oic acid (Betulinic acid)
	Neocaesalpin D
	2-Formyl-3-hydroxy-A(1)-norlup-20(29)-en-28-oic acid (Colubrinic acid)
	Olean-12-ene-3,22,23-triol (Soyasapogenol B)
	Pristanic acid
	Enantio-7(11)eudesmen-4-ol
	3-Hydroxycycloarta-24-ene-26-oic acid (Isomangiferolic acid)
	6β-Hydroxy-8α-methoxyeremophila-1(10),7(11)-dien-12,8β-olide
	Santalic acid
	(3R,4R)-p-Menth-1-ene-3,4-diol-3-O-β-D-glucoside
	7-(1,2-Dihydroxyethyl)-2-hydroxy-1-(hydroxymethyl)-1,4b,7-trimethyl-2,5,6,8,8a,9,10,10a-octahydrophenanthren-3-one
	Pinusolidic acid
	3,25-Epoxy-3-hydroxyolean-18-en-28-oic acid (Semimoronic acid)
	3-Hydroxyurs-12-en-28-oic acid (3-Epiursolic acid)*
	Micheliolide
	1-Trans-5-trans-germacrone
	9α-Hydroxy-8β-methacryloyloxy-14-oxo-acanthospermolide
	13-(Hydroxymethyl)-5,9-dimethyl-14-oxotetracyclo[11.2.1.01,10.04,9]hexadecane-5-carbaldehyde
	Nootkatol
	Bruceajavanone B
	pterosin B
	3-Hydroxyabieta-8,11,13-trien-7-one
	(-)-Dihydropy rocurzerenone
	Icariside B1
	7-Oxodehydroabietic acid(ISO-1)
	Hispanolone
	Methyl neoabietate
	Costunolide
	16-Hydroxy-24-methylene-3-oxolanosta-7,9(11)-diene-21-oic acid (Polyporenic acid C)
	Pinusolide
	acerogenic acid
	3S-3-hydroxy-β-damascon
	Selina-3,7(11)-dien-8-one
	24,30-Dihydroxy-12(13)-ene-lupeol
	3-Epi-Isolophanthin A
	Trijugin A
	conocenolide A
	Scutebarbolide C
Organic acids(140)	3-Oxopentanedioic acid
	Oxalic acid
	4-Guanidinobutyric acid
	Fumaric acid
	4,8-Dihydroxyquinoline-2-carboxylic acid
	Oxalacetic acid
	4-Acetamidobutyric acid
	2-Methylglutaric acid*
	Creatinine
	2-Hydroxy-2-methyl-3-oxobutanoic acid
	Adipic Acid*
	DL-3-Phenyllactic acid
	trans-Aconitic acid
	2-Hydroxyisocaproic acid
	Adenylocuccinic Acid
	Aminomalonic acid
	Acetoxyacetic acid
	2,2-Dimethylsuccinic acid
	2-Hydroxy-4-methylpentanoic acid
	α-Ketoglutaric acid
	Citraconic acid
	Tranexamic Acid
	Azelaic acid
	Glutaric acid*
	Mevalonic acid
	Argininosuccinic acid
	3-Hydroxy-3-Methyl-2-Oxopentanoic Acid*
	Mono-Methyl Glutarate*
	3-Hydroxyglutaric acid
	5-Acetamidopentanoic Acid
	(2R,6S)-2,6-Diaminoheptanedioic acid
	Tianshic acid
	Methylmalonic acid*
	Succinic acid*
	Glucosyl 2-Hydroxy-4-Methylpentanoic Acid
	2-Furoic acid
	Piperonylic acid
	2,6-Diaminooimelic acid
	9-Oxononanoic acid
	2-Hydroxyglutaric Acid
	3-Methylmalic acid
	Methyl 2-furoate
	3-Hydroxybutyric acid
	2-Oxoadipic acid
	2-Hydroxybutyric Acid*
	2-Hydroxyisobutyric acid*
	β-Hydroxyisovaleric acid
	L-Citramalic acid
	DL-Glyceric Acid
	2,4-Hexadienoic acid
	Dibutyl phthalate*
	2-amino-3-(1H-pyrazol-1-yl)propanoic acid
	4-Hydroxycrotonic acid
	Succinic semialdehyde
	2-Methylsuccinic acid*
	Dimethylmalonic acid*
	Monomethyl succinate
	Ethylmalonic acid*
	Muconic acid
	Pimelic acid*
	2-Methyl-3-oxosuccinic acid
	L-Lactic Acid
	6-Hydroxyhexanoic acid
	Malonic acid
	5-Aminovaleric acid
	D-Erythronolactone
	2-Acetyl-2-Hydroxybutanoic Acid
	2-Picolinic acid
	3-Hydroxypropanoic acid
	Quinic Acid
	Citric Acid
	Suberic Acid
	Isocitric Acid
	Robustic acid methyl ether
	2-Aminoisobutyric acid
	3-Dehydroshikimic acid
	Allantoin
	Tiglic acid; 2-Methyl-2-Butenoic Acid
	Iminodiacetic acid
	1-Methylpiperidine-2-carboxylic acid
	2-Propylsuccinic acid*
	phenylacetic acid
	2-Aminoethanesulfinic acid
	1,3,7-Trimethyluric acid
	Malic acid-1-O-diglucoside
	3-Methyl-2-Oxobutanoic acid
	2-Isopropylmalic Acid
	2,2'-(3-methylcyclohexane-1,1-diyl)diacetic acid
	Keto-Deoxy-Nonulonic acid
	2-Hydroxyphenylacetic acid
	3-Isopropylmalic Acid*
	δ-Guanidinovaleric acid
	Cis-Aconitic acid
	Urocanic acid
	L-Tartaric acid
	Dihydrojasmone
	Methanesulfonic acid
	Pyrrole-2-carboxylic acid
	2-Propylmalic Acid*
	2,3-Dihydroxy-3-Methylbutanoic Acid
	N-Methyl-4-aminobutyric acid
	Feruloyl Lactate
	Tropic acid
	Triethyl citrate
	2-Hydroxyhexadecanoic acid
	Phenylpyruvic acid
	2-Hydroxyethylphosphonic acid
	Itaconic acid
	2-Phosphoglycolate
	Hydroxypyruvic acid
	Tartronate semialdehyde
	D-Mandelic acid
	3-Hydroxymandelate
	L-Malic acid
	DL-Glyceraldehyde-3-phosphate
	trans-2-Butene-1,4-dicarboxylic Acid
	β-Ureidoisobutyric acid
	3-Ureidopropionic Acid
	Diethyl phosphate
	Phosphoenolpyruvate
	4-Phenylbutyric acid
	6-Aminocaproic acid
	Citric acid-1-O-diglucoside
	3-Amino-1-propionic sulfonic acid
	1-Hydroxy-2-Naphthoic Acid
	2-Phenylpropionic Acid
	2,3-Dimethylmaleic anhydride
	Decumbic acid
	2-Aminoethanesulfonic acid
	Isocitric acid-1-O-diglucoside
	6-Acetamidohexanoic acid
	3-Hydroxy-4H-pyran-4-one
	L-Pipecolic Acid
	Succinic anhydride
	4-Methyl-2-oxovalerate
	γ-Aminobutyric acid
	Shikimic acid
	Sebacic acid
	Homocitrate
	Phytic acid
Steroids(1)	3,9,25-Trihydroxy-24-hydroxymethylergosta-7,22-dien-6-one
