# Supplementary material for: Widely Targeted Metabolomics of Morchella Sextelata After Hot‐Air Drying
Source: Food Sci Nutr. 2025 Sep 18;13(9):e70826. doi: 10.1002/fsn3.70826 (PMC12445116; doi:10.1002/fsn3.70826)
Supplement: Supplementary file 7 — Table S2: 270 volatile metabolites. [file FSN3-13-e70826-s011.xlsx]

## Sheet: Sheet1
Class I	Compounds	Odor
Ester(50)	Butanoic acid, 2-methyl-, propyl ester	winey, fruity, apple, pineapple
	1-Butanol, 3-methyl-, formate	plum, black, currant, ethereal, vinous, dry, earthy, fruit, green
	3-Mercaptohexyl acetate	sulfur, grapefruit, andfruity
	n-Valeric acid cis-3-hexenyl ester	green, fruity, apple, pear, kiwi, unripe, banana, tropical
	Hexanoic acid, 2-methylbutyl ester	ethereal
	Isobutyl isovalerate	sweet, fruity, apple, raspberry, green, banana
	Butanoic acid, 2-methyl-, hexyl ester	green, waxy, fruity, apple, spicy, tropical
	2,6-Octadienoic acid, 3,7-dimethyl-, methyl ester	-
	4-Penten-1-ol, propanoate	-
	Isobutyl acetate	sweet, fruity, ethereal, banana, tropical
	2-Propenoic acid, pentyl ester	-
	Dehydromevalonic lactone	-
	Bicyclo[3.1.1]hept-2-en-6-ol, 2,7,7-trimethyl-, acetate, [1S-(1.alpha.,5.alpha.,6.beta.)]-	-
	Butanoic acid, 3-methyl-, 1-ethenyl-1,5-dimethyl-4-hexenyl ester	citrus, bergamot, lavender, peach, apricot, sage
	Butanoic Acid, 3-methylbutyl ester	fruity, green, apricot, pear, banana
	Geranyl formate	fresh, rose, neroli, tea, rose, green
	1-Octyl trifluoroacetate	-
	Propanoic acid, 2,2-dimethyl-, pentyl ester	-
	Formic acid, 2-phenylethyl ester	rose, green, hyacinth, watercress, herbal
	Pentyl octanoate	orris, sweet, winey, cognac, elderflower, fatty
	4-Decenoic acid, methyl ester, Z-	fruity, pear, mango, fishy, peach, skin, green
	Phosphoric acid, dibutyl 1-methylethenyl ester	-
	2-Oxepanone	-
	Benzoic acid, methyl ester	phenolic, wintergreen, almond, floral, canga
	Butanethioic acid, 3-methyl-, S-(1-methylpropyl) ester	spicy, galbanum, green, herbal
	Carbamic acid, 2-chloroethyl ester	-
	4-Pentenyl Acetate	green, plastic, weedy, acrylate, vegetable, metallic, cooked meat, sulfide
	Butanoic acid, butyl ester	fruity, banana, pineapple, green, cherry, tropical fruit, ripe fruit, juicy fruit
	3-Hexen-1-ol, acetate, (E)-	sharp, fruity, green, cortex, hyacinth, narcissus, rummy, unripe, banana, pear
	Acetic acid, (propylthio)-, methyl ester	-
	(E)-2-Methylbut-2-en-1-yl methacrylate	-
	Butanoic acid, 2-pentenyl ester, (Z)-	-
	4-Heptanol, 2,6-dimethyl-, acetate	herbal, rhubarb, floral, lilac, banana
	2-Butenoic acid, 2-methyl-, 2-methylpropyl ester, (E)-	herbal, pungent
	Heptanoic acid, ethyl ester	fruity, pineapple, cognac, rum, wine
	Butanoic acid, 2-methyl-, 3-methylbutyl ester	sweet, fruity, citrus, cherry, blueberry, apple
	Formic acid, octyl ester	fruity, rose, orange, waxy, cucumber
	3-Octen-1-ol, acetate, (Z)-	-
	Isopentyl hexanoate	fruity, banana, apple, pineapple, green
	Hexanedioic acid, dimethyl ester	mild, nutty
	n-Caproic acid vinyl ester	-
	Butanoic acid, 3-methyl-, hexyl ester	sweet, green, fruity, apple, unripe, fruit, apple, skin, strawberry
	Isobornyl formate	camphor, musty, medical, woody
	Benzeneacetic acid, ethyl ester	mint
	Furfuryl pentanoate	sweet, fruity, pineapple, apple, tropical, cheesy
	Undecanoic acid, ethyl ester	soapy, waxy, fatty, cognac, coconut
	Carbonic acid, phenyl propyl ester	-
	Citronellyl isobutyrate	sweet, fruity, floral, geranium, tropical
	Propanoic acid, 2-methyl-, 3,7-dimethyl-2,6-octadienyl ester, (Z)-	sweet, fresh, fruity, raspberry, strawberry, green
	2-Phenoxyethyl isobutyrate	green, fruity, waxy, apple, nuances
Heterocyclic compound(52)	Furan, 2-pentyl-	fruity, green, earthy, beany, vegetable, metallic
	Pyrazine, tetramethyl-	nutty, musty, chocolate, coffee, cocoa, brown, lard, burnt
	1,5-Diazabicyclo[3.1.0]hexane	-
	5-Methyloxazolidine	-
	3-FurAldehyde	-
	Thiophene, 2-pentyl-	fatty, chicken, coup, cranberry, roasted hazelnut, corn, roasted barley, fermented, meaty, bloody
	Ethanone, 1-(2-thienyl)-	sulfurous, nutty, hazelnut, walnut
	Hygrine	-
	Pyrazinamide	-
	Furan, 2-propyl-	-
	3(2H)-Furanone, dihydro-2-methyl-	sweet, solvent, bread, buttery, nutty
	1H-1,2,4-Triazole, 3-chloro-	-
	2(1H)-Pyridinone	-
	Pyrazine, 3,5-diethyl-2-methyl-	nutty, meaty, vegetable
	2-Hexanoylfuran	sweet, fruity, ketone, green, apricot, peach
	2H-Pyran-2-one, 6-pentyl-	tonka, lactonic, coconut, creamy, fatty, waxy
	1H-Pyrrolizine-7-methanol, 2,3,5,7a-tetrahydro-1-hydroxy-, (1S-cis)-	-
	1H-Pyrazole-1-carboximidamide, 3,5-dimethyl-	-
	2H-Indol-2-one, 1,3-dihydro-	-
	Pyrazine, 2,6-dimethyl-	ethereal, cocoa, nutty, roasted, roasted, meaty, beefy, brown, coffee, buttermilk
	3-Acetyl-2,5-dimethyl furan	sweet, musty, nutty, earthy, cocoa, corn, leather
	3-n-Propyl-2-pyrazolin-5-one	-
	1H-Imidazole-4-methanol	-
	2-Thiophenemethanethiol	roast, coffee, fishy
	2-Acetyl-3-methylpyrazine	nutty, nut, flesh, roasted hazelnut, toasted grain, corn, chip, vegetable, nut skin, caramellic
	Pyrazine, 3-ethyl-2,5-dimethyl-	potato, cocoa, roasted, nutty
	2(5H)-Furanone, 5-ethyl-3-hydroxy-4-methyl-	sweet, fruity, caramellic, maple, fenugreek, brown, sugar, nutty, chicory, praline, butterscotch
	Pyrazine, 2,5-dimethyl-	cocoa, roasted, nuts, roast, beef, woody, grass, medical
	1,2,4,5-Tetrazin-3-Amine	-
	2-Acetyl-5-methylfuran	strong, musty, nutty, hay, coconut, coumarin, milky
	2-Furanmethanethiol, 5-methyl-	sulfurous, roasted, coffee
	1H-Pyrrole-3-carbonitrile	-
	Ethanone, 1-(1H-pyrrol-2-yl)-	musty, nut, skin, maraschino, cherry, coumarinic, licorice, walnut, bready
	1H-Imidazole, 1-acetyl-	-
	2-PyridinemethanAmine	-
	2,5-Furandione, dihydro-3-methyl-	-
	2-Furanmethanol, 5-ethenyltetrahydro-.alpha.,.alpha.,5-trimethyl-, cis-	earthy, floral, sweet, woody
	2-Ethoxy-3-methylpyrazine	hazelnut, roasted, almonds, pineapple, earthy
	Pyrazine, 2-ethyl-3,5-dimethyl-	burnt, almonds, roasted, nuts, coffee
	2H-Pyran-2-one, tetrahydro-6-methyl-	Creamy, fruity, coconut
	Thiophene, 2-butyl-	fruity, floral, milky, fried, chicken
	1-(2-Hydroxyethyl)-1,2,4-triazole	-
	1H-Imidazole, 2-propyl-	-
	4-Aminopyridine	-
	1,3,5-Triazaadamantan-7-ol	-
	8-Azabicyclo[3.2.1]octan-3-ol, 8-methyl-, endo-	-
	1H-Pyrrole-2,5-dione, 3-ethyl-4-methyl-	-
	(3R,6R)-2,2,6-Trimethyl-6-vinyltetrahydro-2H-pyran-3-ol	citrus, green
	2H-1-Benzopyran-2-one, 3-methyl-	-
	Furo[3,4-c]pyridin-1(3H)-one, 7-hydroxy-6-methyl-	-
	1-Pentanol, 5-[(tetrahydro-2H-pyran-2-yl)oxy]-	-
	Nicotyrine	-
Ketone(22)	3-Hexanone-2,2,4,4-d4	-
	2-Cyclopenten-1-one, 2-pentyl-	woody, isojasmone, jasmin, tuberose
	2-Hexanone	fruity, fungal, meaty, buttery
	3-Penten-2-one, 4-methyl-	pungent, earthy, vegetable, acrylic
	3-Penten-2-one, 4-(acetyloxy)-, (Z)-	-
	3-Cyclohexen-1-one, 3,5,5-trimethyl-	-
	4-Undecanone	fruity
	4-Hexen-3-one, 5-methyl-	-
	5-Hepten-2-one, 6-methyl-	herby, green, citrus, musty, lemongrass
	2-Nonanone, 3-(hydroxymethyl)-	fresh, sweet, green, weedy, earthy, herbal
	7-Oxabicyclo[4.1.0]heptan-2-one, 6-methyl-3-(1-methylethyl)-	-
	3-Nonen-5-one	-
	4,7,7-Trimethylbicyclo[4.1.0]hept-3-en-2-one	-
	Apocynin	faint, sweet, vanillin
	2,5-Octanedione	-
	1,2-Cyclohexanedione	sweet, acorn, nut, skin, maple, caramel, brothy
	Cyclohexanone, 2,2,6-trimethyl-	pungent, thujone, labdanum, honey, cistus
	5-Methyl-(E)-2-hepten-4-one	hazelnut, nutty
	3-Octen-2-one, (E)-	Herbaceous, mushroom
	Acetophenone	sweet, pungent, hawthorn, mimosa, almond, acacia
	Ketone, methyl 2,2,3-trimethylcyclopentyl	-
	Benzyl methyl ketone	almond-like
Hydrocarbons(25)	3,5-Dimethyldodecane	-
	Dodecane, 5-methyl-	-
	Dodecane, 2-methyl-6-propyl-	-
	E-1-Methoxy-4-hexene	-
	1,3-Hexadiene, 3-ethyl-2-methyl-	nutty
	1-Dodecene	-
	Nonane, 3-methyl-5-propyl-	-
	Undecane	alkane
	Tetradecane	mild, waxy
	Tetradecane, 4-methyl-	-
	Decane	alkane
	Undecane, 2,9-dimethyl-	-
	Cyclohexane, 2-ethenyl-1,1-dimethyl-3-methylene-	-
	Heptane, 1,1-dimethoxy-	green, privet, fruity, tropical, orange
	Undecane, 2-methyl-	-
	Bicyclo(3.3.1)non-2-ene	-
	Octane, 2,6,6-trimethyl-	-
	5-Hexenal, 4-methylene-	-
	cis-2,6-Dimethyl-2,6-octadiene	-
	Decane, 4-methyl-	Pungent
	1,10-Undecadiene	-
	1,7-Octadiene, 2,7-dimethyl-3,6-bis(methylene)-	-
	Dodecane, 4,6-dimethyl-	-
	Tridecane	alkane
	1,5-Cycloundecadiene, 8,8-dimethyl-9-methylene-	-
Terpenoids(41)	cis-Dihydrocarvone	herbal, warm
	Naphthalene, decahydro-4a-methyl-1-methylene-7-(1-methylethenyl)-, [4aR-(4a.alpha.,7.alpha.,8a.beta.)]-	herbal
	Cyclohexene, 1-methyl-4-(1-methylethylidene)-	citrus, pine
	1,3,6-Octatriene, 3,7-dimethyl-, (Z)-	warm, floral, herb, flower, sweet
	.alpha.-Muurolene	woody
	2,6-Octadienal, 3,7-dimethyl-, (Z)-	sweet, citral, lemon, peel
	6-Octen-1-ol, 7-methyl-3-methylene-	-
	Ascaridole	-
	(1S,4S,4aR)-1-Isopropyl-4-methyl-7-methylene-1,2,3,4,4a,5,6,7-octahydronaphthalene	-
	.gamma.-Muurolene	herbal, woody, spice
	Limonene	citrus, herbal, terpene, camphor
	(E)-4,8-Dimethylnona-1,3,7-triene	-
	(1S,2E,6E,10R)-3,7,11,11-Tetramethylbicyclo[8.1.0]undeca-2,6-diene	green, woody, weedy
	Benzene, 1-(1,5-dimethyl-4-hexenyl)-4-methyl-	herbal
	3-Oxatricyclo[4.1.1.0(2,4)]octane, 2,7,7-trimethyl-	green
	trans-.beta.-Ocimene	sweet, herbal
	Fenchone	herbal, cedarleaf, bitter, thuja, camphor, earthy, woody
	Geraniol	sweet, floral, fruity, rose, waxy, citrus
	Bicyclo[3.1.1]heptane, 6-methyl-2-methylene-6-(4-methyl-3-pentenyl)-, [1R-(1.alpha.,5.alpha.,6.beta.)]-	-
	.beta.-Myrcene	musty, balsamic, spice
	Cyclohexanol, 1-methyl-4-(1-methylethylidene)-	terpineol, lilac
	1,5-Heptadien-4-one, 3,3,6-trimethyl-	herbal, honey, mint, berry
	1-Cyclohexene-1-carboxylic acid, 4-(1-methylethenyl)-	-
	Thujone	cedarleaf, thujonic
	Bicyclo[3.1.1]heptan-3-one, 2,6,6-trimethyl-, (1.alpha.,2.beta.,5.alpha.)-	-
	Levomenthol	mint
	2-Methylisoborneol	earthy, musty
	Bicyclo[3.1.1]hept-2-ene-2-carboxaldehyde, 6,6-dimethyl-	sweet, cinnamon, tonka, spicy, terpene, camphor, jam
	Bicyclo[2.2.1]heptane, 7,7-dimethyl-2-methylene-	camphor
	1,5-Heptadien-4-ol, 3,3,6-trimethyl-	-
	7-Octen-4-ol, 2-methyl-6-methylene-, (S)-	-
	1,3,8-p-Menthatriene	turpentine, camphor, herbal, woody
	Bicyclo[2.2.1]heptan-2-one, 1,7,7-trimethyl-, (1S)-	camphor
	Cyclohexanol, 1-methyl-4-(1-methylethenyl)-	pungent, earthy, woody
	endo-Borneol	pine, woody, camphor, balsamic
	4-Hexen-1-ol, 5-methyl-2-(1-methylethenyl)-, (R)-	herbal
	.alpha.-Ionone	sweet, woody, floral, violet, orris, tropical, fruity
	Eremophilene	-
	Bicyclo[7.2.0]undecane, 10,10-dimethyl-2,6-bis(methylene)-, [1S-(1R*,9S*)]-	-
	(5R,10R)-10-Methyl-6-methylene-2-(propan-2-ylidene)spiro[4.5]dec-7-ene	-
	(2R,3R,6S)-6-Isopropyl-3-methyl-2-(prop-1-en-2-yl)-3-vinylcyclohexanone	-
Acid(5)	9-Oxononanoic Acid	-
	Undecylenic Acid	sweet, woody
	2-Pentenoic Acid, 2-methyl-	dry, acid, sweaty, strawberry, woody, fruity, jam
	Pentanoic Acid, 2-methyl-	-
	2-Hexenoic Acid, (E)-	powerful, fruity, sweet, warm, herbal
Aldehyde(17)	6-Nonenal, (E)-	-
	Hexanal	aldehyde, grass, green, leaves, vinous
	CyclohexanecarboxAldehyde	-
	BenzAldehyde, 4-methoxy-	sweet, powdery, mimosa, floral, hawthorn, balsam
	BenzAldehyde, 3-hydroxy-	-
	2-Cyclohexene-1-carboxaldehyde, 2,6,6-trimethyl-	-
	(E)-2-Octenal	fresh, cucumber, fatty, green, herbal, banana, waxy, green, leaf
	2-Isopropyl-5-methylhex-2-enal	herbal, lavender, woody, green, blueberry, tomato
	4-Heptenal, (Z)-	oily, fatty, green, dairy, milky, creamy
	Heptanal	fresh, aldehydic, fatty, green, herbal, wine-lee, ozone
	Methional	musty, potato, tomato, earthy, vegetable, creamy
	BenzAldehyde	sweet, bitter, almond, cherry
	BenzeneacetAldehyde	floral, honey, floral, rose, cherry-like
	AcetAldehyde, tetramer	-
	BenzeneacetAldehyde, .alpha.-ethylidene-	sweet, narcissus, cortex, beany, honey, cocoa, nutty, radish
	BenzAldehyde, 4-ethoxy-	sweet, spicy, floral, anisic
	BenzAldehyde, 3,4-dimethoxy-	sweet, woody, vanilla
Sulfur compounds(2)	Benzenemethanethiol	sharp, alliaceous, onion, sulfurous, garlic, horseradish, mint, coffee
	Benzene, (methylthio)-	toluene, solvent, spicy, woody, sawdust
Nitrogen compounds(4)	Dodecanenitrile	dry, citrus, orange, peel, metallic, spicy
	2,6-Octadienenitrile, 3,7-dimethyl-, (Z)-	citral, lemon, aldehydic, metallic
	2-Nonenenitrile	green, fatty, orris
	Imidodicarbonic diamide	-
Phenol(6)	1,3-Benzenediol, 4,5-dimethyl-	-
	p-Cresol	phenolic, narcissus, animal, mimosa
	Phenol	phenol, medicil
	Phenol, 2-methyl-	phenol
	Phenol, 4-methyl-2-nitro-	-
	2-methoxy-Phenol	nutty
Aromatics(13)	Naphthalene, 1-methyl-	naphthyl, chemical, medicil, camphor
	(5-bromopentyl)-Benzene	-
	Phenol, 4-(2-propenyl)-	phenolic, medicil, herbal
	Benzene, 1,3-dimethyl-	plastic
	Benzene, n-butyl-	-
	Naphthalene	pungent, dry, tarry
	Benzene, 1,4-dichloro-	-
	Ethylbenzene	-
	o-Xylene	geranium
	Styrene	penetrating, balsamic, gasoline
	Benzene, (2-methoxyethyl)-	green, floral, chrysanthemum, jasmin, metallic, rose
	Benzene, 1-methyl-2-(1-ethylpropyl)-	-
	Benzene, 1,2-dimethoxy-4-(1-propenyl)-	spicy, clove, blossom, cartion, woody
Alcohol(31)	Prenol	fruity, green, lavender
	Benzenemethanol, .alpha.-2-propenyl-	-
	1-Hexanol, 4-methyl-	sweaty
	1-Heptanol	grassy
	2-Hexanol, (R)-	mushroom, dusty, oily
	2-Hexanol	chemical, winey, fruity, fatty, terpenic, cauliflower
	1-Butanol, 3-methyl-	whiskey, malt, burnt
	(2,2,6-Trimethyl-bicyclo[4.1.0]hept-1-yl)-methanol	-
	Benzyl Alcohol	floral, rose, phenolic, balsamic
	3-Octen-1-ol, (Z)-	fresh, fatty, greasy, melon, green, cortex, herbal, earthy, fusel, spicy
	4-Phenyl-2-butanol	floral, peony, foliage, sweet, mimosa, heliotrope
	1-Pentanol	plastic, moderately strong, green, fusel oil-like
	trans,cis-2,6-Nonadien-1-ol	green, cucumber, oily, violet, leafy
	Hotrienol	sweet, tropical, ocimene, fennel, ginger, myrcene
	1-Nonanol	fresh, clean, fatty, floral, rose, orange, dusty, wet, oily
	Ethanol, 2-butoxy-	-
	Cyclohexanol, 3,5-dimethyl-	-
	5-Hepten-2-ol, 6-methyl-	sweet, oily, green, coriander
	2-Cyclopentylethanol	-
	1-Hexanol, 3,5,5-trimethyl-	grassy, green, weedy, floral, earthy, aldehydic, hay, straw, leaf
	Benzenemethanol, .alpha.-methyl-	fresh, sweet, gardenia, hyacinth
	1-Octanol	intense citrus, roses
	3-Cyclopentyl-1-propanol	-
	1-Nonen-4-ol	-
	Benzenemethanol, 4-methyl-	mild, floral
	2-Nonanol	rose
	Cyclohexanol, 2-methyl-3-(1-methylethenyl)-, (1.alpha.,2.alpha.,3.alpha.)-	-
	7-Octene-2,6-diol, 2,6-dimethyl-	-
	6-Undecanol	-
	3,6-Nonadien-1-ol, (E,Z)-	fatty, raw, green, cucumber, green, pepper, fruity, watermelon
	5,9-Undecadien-2-ol, 6,10-dimethyl-	-
Amine(3)	BenzenAmine, N,N-dimethyl-	-
	2-Fluoro-5-methylaniline	-
	1-OctanAmine,N-methyl-	-
