# Supplementary material for: Widely Targeted Metabolomics of Morchella Sextelata After Hot‐Air Drying
Source: Food Sci Nutr. 2025 Sep 18;13(9):e70826. doi: 10.1002/fsn3.70826 (PMC12445116; doi:10.1002/fsn3.70826)
Supplement: Supplementary file 9 — Table S4: 175 significantly differential volatile metabolites. [file FSN3-13-e70826-s005.xlsx]

## Sheet: Sheet1
Class I	Compounds	Odor
Ester（32）	Butanoic acid, 2-methyl-, propyl ester	winey, fruity, apple, pineapple
	1-Butanol, 3-methyl-, formate	plum, black, currant, ethereal, vinous, dry, earthy, fruit, green
	3-Mercaptohexyl acetate	sulfur, grapefruit, andfruity
	n-Valeric acid cis-3-hexenyl ester	green, fruity, apple, pear, kiwi, unripe, banana, tropical
	Hexanoic acid, 2-methylbutyl ester	ethereal
	Isobutyl isovalerate	sweet, fruity, apple, raspberry, green, banana
	Butanoic acid, 2-methyl-, hexyl ester	green, waxy, fruity, apple, spicy, tropical
	2,6-Octadienoic acid, 3,7-dimethyl-, methyl ester	-
	4-Penten-1-ol, propanoate	-
	Isobutyl acetate	sweet, fruity, ethereal, banana, tropical
	2-Propenoic acid, pentyl ester	-
	Bicyclo[3.1.1]hept-2-en-6-ol, 2,7,7-trimethyl-, acetate, [1S-(1.alpha.,5.alpha.,6.beta.)]-	-
	Butanoic acid, 3-methyl-, 1-ethenyl-1,5-dimethyl-4-hexenyl ester	citrus, bergamot, lavender, peach, apricot, sage
	Butanoic Acid, 3-methylbutyl ester	fruity, green, apricot, pear, banana
	1-Octyl trifluoroacetate	-
	Propanoic acid, 2,2-dimethyl-, pentyl ester	-
	Benzoic acid, methyl ester	phenolic, wintergreen, almond, floral, canga
	Butanethioic acid, 3-methyl-, S-(1-methylpropyl) ester	spicy, galbanum, green, herbal
	Acetic acid, (propylthio)-, methyl ester	-
	Butanoic acid, 2-pentenyl ester, (Z)-	-
	2-Butenoic acid, 2-methyl-, 2-methylpropyl ester, (E)-	herbal, pungent
	Heptanoic acid, ethyl ester	fruity, pineapple, cognac, rum, wine
	Formic acid, octyl ester	fruity, rose, orange, waxy, cucumber
	3-Octen-1-ol, acetate, (Z)-	-
	Isopentyl hexanoate	fruity, banana, apple, pineapple, green
	Hexanedioic acid, dimethyl ester	mild, nutty
	n-Caproic acid vinyl ester	-
	Butanoic acid, 3-methyl-, hexyl ester	sweet, green, fruity, apple, unripe, fruit, apple, skin, strawberry
	Isobornyl formate	camphor, musty, medical, woody
	Benzeneacetic acid, ethyl ester	mint
	Furfuryl pentanoate	sweet, fruity, pineapple, apple, tropical, cheesy
	Carbonic acid, phenyl propyl ester	-
Heterocyclic compound（34）	Furan, 2-pentyl-	fruity, green, earthy, beany, vegetable, metallic
	5-Methyloxazolidine	-
	3-FurAldehyde	-
	Ethanone, 1-(2-thienyl)-	sulfurous, nutty, hazelnut, walnut
	Hygrine	-
	Pyrazinamide	-
	Furan, 2-propyl-	-
	1H-1,2,4-Triazole, 3-chloro-	-
	2(1H)-Pyridinone	-
	Pyrazine, 3,5-diethyl-2-methyl-	nutty, meaty, vegetable
	2-Hexanoylfuran	sweet, fruity, ketone, green, apricot, peach
	2H-Pyran-2-one, 6-pentyl-	tonka, lactonic, coconut, creamy, fatty, waxy
	1H-Pyrazole-1-carboximidamide, 3,5-dimethyl-	-
	Pyrazine, 2,6-dimethyl-	ethereal, cocoa, nutty, roasted, roasted, meaty, beefy, brown, coffee, buttermilk
	2-Thiophenemethanethiol	roast, coffee, fishy
	2-Acetyl-3-methylpyrazine	nutty, nut, flesh, roasted hazelnut, toasted grain, corn, chip, vegetable, nut skin, caramellic
	Pyrazine, 3-ethyl-2,5-dimethyl-	potato, cocoa, roasted, nutty
	2(5H)-Furanone, 5-ethyl-3-hydroxy-4-methyl-	sweet, fruity, caramellic, maple, fenugreek, brown, sugar, nutty, chicory, praline, butterscotch
	Pyrazine, 2,5-dimethyl-	cocoa, roasted, nuts, roast, beef, woody, grass, medical
	2-Acetyl-5-methylfuran	strong, musty, nutty, hay, coconut, coumarin, milky
	1H-Imidazole, 1-acetyl-	-
	2-PyridinemethanAmine	-
	2,5-Furandione, dihydro-3-methyl-	-
	2-Furanmethanol, 5-ethenyltetrahydro-.alpha.,.alpha.,5-trimethyl-, cis-	earthy, floral, sweet, woody
	2-Ethoxy-3-methylpyrazine	hazelnut, roasted, almonds, pineapple, earthy
	Pyrazine, 2-ethyl-3,5-dimethyl-	burnt, almonds, roasted, nuts, coffee
	2H-Pyran-2-one, tetrahydro-6-methyl-	Creamy, fruity, coconut
	1-(2-Hydroxyethyl)-1,2,4-triazole	-
	1H-Imidazole, 2-propyl-	-
	4-Aminopyridine	-
	1,3,5-Triazaadamantan-7-ol	-
	8-Azabicyclo[3.2.1]octan-3-ol, 8-methyl-, endo-	-
	1H-Pyrrole-2,5-dione, 3-ethyl-4-methyl-	-
	(3R,6R)-2,2,6-Trimethyl-6-vinyltetrahydro-2H-pyran-3-ol	citrus, green
Ketone（15）	2-Cyclopenten-1-one, 2-pentyl-	woody, isojasmone, jasmin, tuberose
	2-Hexanone	fruity, fungal, meaty, buttery
	3-Penten-2-one, 4-methyl-	pungent, earthy, vegetable, acrylic
	3-Cyclohexen-1-one, 3,5,5-trimethyl-	-
	5-Hepten-2-one, 6-methyl-	herby, green, citrus, musty, lemongrass
	2-Nonanone, 3-(hydroxymethyl)-	fresh, sweet, green, weedy, earthy, herbal
	7-Oxabicyclo[4.1.0]heptan-2-one, 6-methyl-3-(1-methylethyl)-	-
	3-Nonen-5-one	-
	4,7,7-Trimethylbicyclo[4.1.0]hept-3-en-2-one	-
	1,2-Cyclohexanedione	sweet, acorn, nut, skin, maple, caramel, brothy
	Cyclohexanone, 2,2,6-trimethyl-	pungent, thujone, labdanum, honey, cistus
	5-Methyl-(E)-2-hepten-4-one	hazelnut, nutty
	3-Octen-2-one, (E)-	Herbaceous, mushroom
	Ketone, methyl 2,2,3-trimethylcyclopentyl	-
	Benzyl methyl ketone	almond-like
Hydrocarbons（16）	Dodecane, 5-methyl-	-
	E-1-Methoxy-4-hexene	-
	1,3-Hexadiene, 3-ethyl-2-methyl-	nutty
	1-Dodecene	-
	Tetradecane	mild, waxy
	Tetradecane, 4-methyl-	-
	Decane	alkane
	Undecane, 2,9-dimethyl-	-
	Cyclohexane, 2-ethenyl-1,1-dimethyl-3-methylene-	-
	Heptane, 1,1-dimethoxy-	green, privet, fruity, tropical, orange
	Undecane, 2-methyl-	-
	Octane, 2,6,6-trimethyl-	-
	5-Hexenal, 4-methylene-	-
	Decane, 4-methyl-	Pungent
	1,10-Undecadiene	-
	1,7-Octadiene, 2,7-dimethyl-3,6-bis(methylene)-	-
Terpenoids（24）	cis-Dihydrocarvone	herbal, warm
	1,3,6-Octatriene, 3,7-dimethyl-, (Z)-	warm, floral, herb, flower, sweet
	2,6-Octadienal, 3,7-dimethyl-, (Z)-	sweet, citral, lemon, peel
	6-Octen-1-ol, 7-methyl-3-methylene-	-
	Ascaridole	-
	(1S,4S,4aR)-1-Isopropyl-4-methyl-7-methylene-1,2,3,4,4a,5,6,7-octahydronaphthalene	-
	Limonene	citrus, herbal, terpene, camphor
	(E)-4,8-Dimethylnona-1,3,7-triene	-
	3-Oxatricyclo[4.1.1.0(2,4)]octane, 2,7,7-trimethyl-	green
	Fenchone	herbal, cedarleaf, bitter, thuja, camphor, earthy, woody
	Geraniol	sweet, floral, fruity, rose, waxy, citrus
	Bicyclo[3.1.1]heptane, 6-methyl-2-methylene-6-(4-methyl-3-pentenyl)-, [1R-(1.alpha.,5.alpha.,6.beta.)]-	-
	.beta.-Myrcene	musty, balsamic, spice
	1,5-Heptadien-4-one, 3,3,6-trimethyl-	herbal, honey, mint, berry
	Thujone	cedarleaf, thujonic
	Bicyclo[3.1.1]heptan-3-one, 2,6,6-trimethyl-, (1.alpha.,2.beta.,5.alpha.)-	-
	Levomenthol	mint
	2-Methylisoborneol	earthy, musty
	Bicyclo[3.1.1]hept-2-ene-2-carboxaldehyde, 6,6-dimethyl-	sweet, cinnamon, tonka, spicy, terpene, camphor, jam
	Bicyclo[2.2.1]heptane, 7,7-dimethyl-2-methylene-	camphor
	7-Octen-4-ol, 2-methyl-6-methylene-, (S)-	-
	1,3,8-p-Menthatriene	turpentine, camphor, herbal, woody
	Cyclohexanol, 1-methyl-4-(1-methylethenyl)-	pungent, earthy, woody
	4-Hexen-1-ol, 5-methyl-2-(1-methylethenyl)-, (R)-	herbal
Acid（2）	2-Pentenoic Acid, 2-methyl-	dry, acid, sweaty, strawberry, woody, fruity, jam
	2-Hexenoic Acid, (E)-	powerful, fruity, sweet, warm, herbal
Aldehyde（9）	6-Nonenal, (E)-	-
	Hexanal	aldehyde, grass, green, leaves, vinous
	BenzAldehyde, 4-methoxy-	sweet, powdery, mimosa, floral, hawthorn, balsam
	2-Cyclohexene-1-carboxaldehyde, 2,6,6-trimethyl-	-
	Methional	musty, potato, tomato, earthy, vegetable, creamy
	BenzAldehyde	sweet, bitter, almond, cherry
	AcetAldehyde, tetramer	-
	BenzeneacetAldehyde, .alpha.-ethylidene-	sweet, narcissus, cortex, beany, honey, cocoa, nutty, radish
	BenzAldehyde, 4-ethoxy-	sweet, spicy, floral, anisic
Sulfur compounds（2）	Benzenemethanethiol	sharp, alliaceous, onion, sulfurous, garlic, horseradish, mint, coffee
	Benzene, (methylthio)-	toluene, solvent, spicy, woody, sawdust
Nitrogen compounds（3）	2,6-Octadienenitrile, 3,7-dimethyl-, (Z)-	citral, lemon, aldehydic, metallic
	2-Nonenenitrile	green, fatty, orris
	Imidodicarbonic diamide	-
Phenol（4）	p-Cresol	phenolic, narcissus, animal, mimosa
	Phenol	phenol, medicil
	Phenol, 2-methyl-	phenol
	Phenol, 4-methyl-2-nitro-	-
Aromatics（11）	Naphthalene, 1-methyl-	naphthyl, chemical, medicil, camphor
	Phenol, 4-(2-propenyl)-	phenolic, medicil, herbal
	Benzene, 1,3-dimethyl-	plastic
	Benzene, n-butyl-	-
	Naphthalene	pungent, dry, tarry
	Benzene, 1,4-dichloro-	-
	Ethylbenzene	-
	o-Xylene	geranium
	Styrene	penetrating, balsamic, gasoline
	Benzene, (2-methoxyethyl)-	green, floral, chrysanthemum, jasmin, metallic, rose
	Benzene, 1-methyl-2-(1-ethylpropyl)-	-
Alcohol（21）	Prenol	fruity, green, lavender
	Benzenemethanol, .alpha.-2-propenyl-	-
	1-Hexanol, 4-methyl-	sweaty
	1-Heptanol	grassy
	2-Hexanol, (R)-	mushroom, dusty, oily
	2-Hexanol	chemical, winey, fruity, fatty, terpenic, cauliflower
	1-Butanol, 3-methyl-	whiskey, malt, burnt
	(2,2,6-Trimethyl-bicyclo[4.1.0]hept-1-yl)-methanol	-
	3-Octen-1-ol, (Z)-	fresh, fatty, greasy, melon, green, cortex, herbal, earthy, fusel, spicy
	4-Phenyl-2-butanol	floral, peony, foliage, sweet, mimosa, heliotrope
	1-Pentanol	plastic, moderately strong, green, fusel oil-like
	Hotrienol	sweet, tropical, ocimene, fennel, ginger, myrcene
	1-Nonanol	fresh, clean, fatty, floral, rose, orange, dusty, wet, oily
	5-Hepten-2-ol, 6-methyl-	sweet, oily, green, coriander
	1-Hexanol, 3,5,5-trimethyl-	grassy, green, weedy, floral, earthy, aldehydic, hay, straw, leaf
	Benzenemethanol, .alpha.-methyl-	fresh, sweet, gardenia, hyacinth
	1-Octanol	intense citrus, roses
	Benzenemethanol, 4-methyl-	mild, floral
	7-Octene-2,6-diol, 2,6-dimethyl-	-
	3,6-Nonadien-1-ol, (E,Z)-	fatty, raw, green, cucumber, green, pepper, fruity, watermelon
	5,9-Undecadien-2-ol, 6,10-dimethyl-	-
Amine（2）	BenzenAmine, N,N-dimethyl-	-
	1-OctanAmine,N-methyl-	-
