# Supplementary material for: Widely Targeted Metabolomics of Morchella Sextelata After Hot‐Air Drying
Source: Food Sci Nutr. 2025 Sep 18;13(9):e70826. doi: 10.1002/fsn3.70826 (PMC12445116; doi:10.1002/fsn3.70826)
Supplement: Supplementary file 10 — Table S5: Changes of non‐volatile metabolites with significant differences. [file FSN3-13-e70826-s006.xlsx]

## Sheet: Sheet1
Significant difference was found in non-volatile metabolites	PD vs PF（528）		SD vs SF（592）		SF vs PF（441）		SD vs PD（372）
Changing situation	Down（97）	Up（431）	Down（76）	Up（516）	Down（338）	Up（103）	Down（210）	Up（162）
Amino acids and derivatives	3	98	8	116	37	33	23	48
Others	12	56	12	69	35	15	26	22
Alkaloids	11	58	11	67	56	17	40	23
Lipids	5	91	6	105	34	5	10	21
Organic acids	6	22	10	35	41	12	23	12
Terpenoids	25	27	4	27	37	4	22	8
Phenolic acids	9	28	8	28	49	9	48	5
Nucleotides and derivatives	8	43	5	52	22	2	3	7
Flavonoids	15	3	8	9	15	3	7	10
Lignans and Coumarins	3	3	3	5	6	1	3	5
Quinones	0	2	1	3	6	1	5	1
Steroids	0	0	0	0	0	1	0	0
Tannins	0	0	0	0	0	0	0	0
