# Supplementary material for: Widely Targeted Metabolomics of Morchella Sextelata After Hot‐Air Drying
Source: Food Sci Nutr. 2025 Sep 18;13(9):e70826. doi: 10.1002/fsn3.70826 (PMC12445116; doi:10.1002/fsn3.70826)
Supplement: Supplementary file 11 — Table S6: Changes of volatile metabolites with significant differences. [file FSN3-13-e70826-s001.xlsx]

## Sheet: Sheet1
Significant difference was found in volatile metabolites	PD vs PF（131）		SD vs SF（120）		SF vs PF（33）		SD vs PD（23）
Changing situation	Down（100）	Up（31）	Down（80）	Up（40）	Down（18）	Up（15）	Down（6）	Up（17）
Heterocyclic compound	18	11	10	14	2	3	3	5
Ester	22	3	20	3	5	3	0	2
Terpenoids	14	2	9	5	4	1	0	1
Alcohol	11	2	12	3	1	4	0	2
Hydrocarbons	8	3	5	4	1	2	0	2
Ketone	7	3	7	3	1	1	2	2
Aldehyde	2	4	1	4	1	1	1	2
Aromatics	9	0	11	0	0	0	0	0
Phenol	2	2	1	2	0	0	0	1
Acid	2	0	2	0	2	0	0	0
Nitrogen compounds	1	1	1	2	1	0	0	0
Amine	2	0	1	0	0	0	0	0
Sulfur compounds	2	0	0	0	0	0	0	0
